# Supplementary material for: Experimental and theoretical thermal equations of state of MgSiO3 post-perovskite at multi-megabar pressures
Source: Sci Rep. 2016 Mar 7;6:22652. doi: 10.1038/srep22652 (PMC4780068; doi:10.1038/srep22652)
Supplement: Supplementary Table S5 [file srep22652-s2.xls]

## Sheet: P-V-T data(fit7 and 8)
	Table S5. Isothermal P-V data for the experimental EoS (fit7) and the theoretical EoS (fit8) from 300 K to 5000 K.
				Temperature
	V/V0	V [Å3/cell]		300 K		1000 K		1500 K		2000 K		2500 K		3000 K		3500 K		4000 K		4500 K		5000 K
	1	164.26	(164.22)	0	(0.0)	4.63429	(4.5)	8.25003	(8.2)	11.909	(11.9)	15.5854	(15.6)	19.2707	(19.4)	22.961	(23.1)	26.6544	(26.9)	30.3499	(30.6)	34.0469	(34.4)
	0.95	156.047	(156.01)	11.8881	(12.0)	16.4567	(16.4)	20.067	(20.1)	23.7272	(23.8)	27.4077	(27.6)	31.0984	(31.3)	34.7949	(35.1)	38.4951	(38.9)	42.1978	(42.7)	45.9021	(46.4)
	0.9	147.834	(147.80)	27.8919	(28.0)	32.4069	(32.4)	36.0269	(36.1)	39.705	(39.8)	43.4066	(43.6)	47.1202	(47.4)	50.8405	(51.2)	54.5651	(55.0)	58.2926	(58.8)	62.0221	(62.6)
	0.89	146.191	(146.16)	31.6827	(31.8)	36.1885	(36.2)	39.8125	(39.8)	43.4962	(43.6)	47.2043	(47.4)	50.9247	(51.2)	54.6522	(55.0)	58.384	(58.8)	62.1187	(62.7)	65.8556	(66.5)
	0.88	144.549	(144.52)	35.6945	(35.8)	40.1915	(40.2)	43.8201	(43.8)	47.5103	(47.6)	51.2257	(51.4)	54.9538	(55.2)	58.6891	(59.0)	62.4289	(62.9)	66.1718	(66.7)	69.9168	(70.5)
	0.87	142.906	(142.87)	39.9388	(40.0)	44.4276	(44.4)	48.0615	(48.1)	51.759	(51.9)	55.4824	(55.7)	59.219	(59.5)	62.963	(63.3)	66.7117	(67.2)	70.4636	(71.0)	74.2176	(74.9)
	0.86	141.264	(141.23)	44.4281	(44.5)	48.9091	(48.9)	52.549	(52.6)	56.2546	(56.4)	59.987	(60.2)	63.7329	(64.0)	67.4865	(67.8)	71.2449	(71.7)	75.0066	(75.6)	78.7706	(79.4)
	0.85	139.621	(139.59)	49.1755	(49.3)	53.6493	(53.6)	57.296	(57.3)	61.0104	(61.1)	64.7526	(64.9)	68.5087	(68.8)	72.2728	(72.6)	76.0419	(76.5)	79.8143	(80.4)	83.5891	(84.2)
	0.84	137.978	(137.95)	54.1951	(54.3)	58.6622	(58.7)	62.3164	(62.4)	66.0405	(66.2)	69.7933	(70.0)	73.5605	(73.8)	77.336	(77.7)	81.1167	(81.6)	84.9008	(85.5)	88.6873	(89.3)
	0.83	136.336	(136.30)	59.5019	(59.7)	63.9626	(64.0)	67.6251	(67.7)	71.3599	(71.5)	75.1242	(75.3)	78.9035	(79.2)	82.6913	(83.1)	86.4844	(87.0)	90.2811	(90.9)	94.0804	(94.8)
	0.82	134.693	(134.66)	65.1116	(65.3)	69.5666	(69.6)	73.2382	(73.3)	76.9844	(77.1)	80.7613	(81.0)	84.5535	(84.9)	88.3546	(88.8)	92.1612	(92.7)	95.9715	(96.6)	99.7844	(100.5)
	0.81	133.051	(133.02)	71.0413	(71.3)	75.491	(75.6)	79.1725	(79.3)	82.9312	(83.1)	86.7214	(87.0)	90.5276	(90.9)	94.343	(94.8)	98.1641	(98.7)	101.989	(102.6)	105.817	(106.5)
	0.8	131.408	(131.38)	77.3091	(77.6)	81.7541	(81.9)	85.4463	(85.6)	89.2183	(89.5)	93.023	(93.3)	96.8442	(97.3)	100.675	(101.2)	104.511	(105.1)	108.352	(109.0)	112.195	(113.0)
	0.79	129.765	(129.74)	83.9344	(84.3)	88.375	(88.6)	92.0788	(92.3)	95.8651	(96.2)	99.6853	(100.1)	103.522	(104.0)	107.369	(107.9)	111.223	(111.9)	115.08	(115.8)	118.94	(119.8)
	0.78	128.123	(128.09)	90.9377	(91.5)	95.3746	(95.7)	99.0908	(99.4)	102.892	(103.3)	106.729	(107.2)	110.583	(111.1)	114.448	(115.1)	118.319	(119.0)	122.194	(123.0)	126.072	(127.0)
	0.77	126.48	(126.45)	98.3413	(99.0)	102.775	(103.2)	106.504	(106.9)	110.322	(110.8)	114.177	(114.7)	118.049	(118.7)	121.932	(122.7)	125.822	(126.6)	129.716	(130.6)	133.613	(134.6)
	0.76	124.838	(124.81)	106.169	(107.0)	110.599	(111.2)	114.343	(114.9)	118.179	(118.8)	122.051	(122.7)	125.943	(126.7)	129.846	(130.7)	133.756	(134.7)	137.67	(138.7)	141.587	(142.7)
	0.75	123.195	(123.17)	114.445	(115.4)	118.874	(119.6)	122.633	(123.4)	126.486	(127.3)	130.379	(131.2)	134.292	(135.2)	138.215	(139.2)	142.146	(143.2)	146.082	(147.2)	150.021	(151.3)
	0.74	121.552	(121.52)	123.199	(124.4)	127.625	(128.6)	131.4	(132.3)	135.273	(136.2)	139.187	(140.2)	143.121	(144.2)	147.067	(148.2)	151.02	(152.3)	154.979	(156.3)	158.94	(160.4)
	0.73	119.91	(119.88)	132.457	(133.9)	136.882	(138.0)	140.674	(141.8)	144.568	(145.8)	148.504	(149.8)	152.462	(153.8)	156.431	(157.8)	160.408	(161.9)	164.39	(165.9)	168.376	(170.0)
	0.72	118.267	(118.24)	142.253	(144.0)	146.677	(148.1)	150.487	(151.9)	154.403	(155.9)	158.362	(159.9)	162.344	(163.9)	166.338	(168.0)	170.34	(172.1)	174.348	(176.1)	178.359	(180.2)
	0.71	116.625	(116.60)	152.619	(154.7)	157.042	(158.8)	160.872	(162.6)	164.811	(166.6)	168.795	(170.6)	172.802	(174.7)	176.823	(178.8)	180.851	(182.9)	184.885	(187.0)	188.923	(191.1)
	0.7	114.982	(114.96)	163.592	(166.1)	168.015	(170.2)	171.865	(174.0)	175.829	(178.0)	179.839	(182.0)	183.873	(186.1)	187.921	(190.2)	191.978	(194.3)	196.04	(198.5)	200.106	(202.6)
	0.69	113.339	(113.31)	175.211	(178.1)	179.635	(182.2)	183.506	(186.1)	187.495	(190.1)	191.533	(194.2)	195.596	(198.3)	199.673	(202.4)	203.759	(206.5)	207.851	(210.7)	211.947	(214.8)
	0.68	111.697	(111.67)	187.518	(191.0)	191.942	(195.1)	195.836	(198.9)	199.852	(203.0)	203.919	(207.1)	208.012	(211.2)	212.12	(215.3)	216.237	(219.5)	220.36	(223.7)	224.487	(227.9)
	0.67	110.054	(110.03)	200.559	(204.6)	204.984	(208.7)	208.902	(212.6)	212.946	(216.6)	217.044	(220.8)	221.168	(224.9)	225.308	(229.1)	229.458	(233.3)	233.614	(237.5)	237.774	(241.7)
	0.66	108.412	(108.39)	214.383	(219.2)	218.809	(223.2)	222.751	(227.1)	226.826	(231.2)	230.956	(235.3)	235.113	(239.5)	239.287	(243.7)	243.471	(248.0)	247.661	(252.2)	251.856	(256.4)
	0.65	106.769	(106.74)	229.042	(234.6)	233.471	(238.7)	237.439	(242.6)	241.545	(246.7)	245.708	(250.9)	249.901	(255.1)	254.11	(259.3)	258.33	(263.6)	262.556	(267.8)	266.788	(272.1)
	0.64	105.126	(105.10)	244.596	(251.1)	249.026	(255.2)	253.021	(259.1)	257.16	(263.2)	261.359	(267.4)	265.588	(271.6)	269.835	(275.9)	274.092	(280.2)	278.357	(284.5)	282.627	(288.8)
	0.63	103.484	(103.46)	261.105	(268.7)	265.537	(272.7)	269.561	(276.7)	273.735	(280.8)	277.971	(285.0)	282.238	(289.3)	286.524	(293.6)	290.822	(297.9)	295.127	(302.2)	299.437	(306.6)
	0.62	101.841	(101.82)	278.638	(287.4)	283.073	(291.4)	287.127	(295.4)	291.337	(299.6)	295.611	(303.8)	299.919	(308.1)	304.247	(312.5)	308.586	(316.8)	312.933	(321.2)	317.285	(325.5)
	0.61	100.199	(100.18)	297.269	(307.4)	301.707	(311.4)	305.792	(315.4)	310.039	(319.6)	314.355	(323.9)	318.706	(328.2)	323.076	(332.6)	327.459	(337.0)	331.85	(341.4)	336.247	(345.8)
	0.6	98.556	(98.53)	317.078	(328.8)	321.519	(332.8)	325.636	(336.8)	329.924	(341.0)	334.282	(345.3)	338.677	(349.7)	343.093	(354.1)	347.521	(358.5)	351.959	(363.0)	356.403	(367.4)
	0.59	96.9134	(96.89)	338.152	(351.7)	342.596	(355.6)	346.748	(359.6)	351.077	(363.9)	355.48	(368.2)	359.922	(372.7)	364.385	(377.1)	368.862	(381.6)	373.348	(386.0)	377.84	(390.5)
	0.58	95.2708	(95.25)	360.588	(376.1)	365.035	(380.0)	369.222	(384.1)	373.595	(388.4)	378.045	(392.8)	382.535	(397.2)	387.048	(401.7)	391.576	(406.2)	396.113	(410.7)	400.657	(415.2)
	0.57	93.6282	(93.61)	384.489	(402.3)	388.939	(406.2)	393.164	(410.3)	397.582	(414.6)	402.081	(419.0)	406.623	(423.5)	411.188	(428.0)	415.768	(432.6)	420.359	(437.1)	424.956	(441.7)
	0.56	91.9856	(91.96)	409.97	(430.3)	414.424	(434.2)	418.687	(438.3)	423.152	(442.7)	427.704	(447.1)	432.298	(451.7)	436.919	(456.2)	441.554	(460.8)	446.201	(465.4)	450.855	(470.0)
	0.55	90.343	(90.32)	437.157	(460.4)	441.614	(464.3)	445.917	(468.4)	450.432	(472.8)	455.037	(477.3)	459.688	(481.9)	464.366	(486.5)	469.06	(491.1)	473.765	(495.8)	478.479	(500.4)
	0.54	88.7004	(88.68)	466.186	(492.7)	470.646	(496.6)	474.991	(500.7)	479.559	(505.2)	484.22	(509.7)	488.93	(514.3)	493.668	(519.0)	498.423	(523.7)	503.19	(528.4)	507.966	(533.1)
	0.53	87.0578	(87.04)	497.21	(527.5)	501.674	(531.3)	506.062	(535.5)	510.684	(539.9)	515.405	(544.5)	520.176	(549.2)	524.977	(553.9)	529.796	(558.7)	534.628	(563.4)	539.469	(568.2)
	0.52	85.4152	(85.40)	530.396	(564.9)	534.862	(568.7)	539.296	(572.9)	543.974	(577.4)	548.757	(582.0)	553.593	(586.7)	558.46	(591.5)	563.347	(596.3)	568.247	(601.1)	573.155	(605.9)
	0.51	83.7726	(83.75)	565.928	(605.1)	570.396	(609.0)	574.877	(613.2)	579.615	(617.7)	584.462	(622.4)	589.366	(627.2)	594.303	(632.0)	599.26	(636.8)	604.231	(641.7)	609.211	(646.6)
	0.5	82.13	(82.11)	604.01	(648.6)	608.48	(652.4)	613.009	(656.6)	617.809	(661.2)	622.725	(666.0)	627.7	(670.8)	632.709	(675.7)	637.74	(680.6)	642.786	(685.5)	647.842	(690.4)
	0.49	80.4874	(80.47)	644.867	(695.5)	649.339	(699.3)	653.919	(703.6)	658.783	(708.2)	663.77	(713.0)	668.82	(717.9)	673.905	(722.8)	679.014	(727.8)	684.138	(732.8)	689.273	(737.8)
	0.48	78.8448	(78.83)	688.752	(746.3)	693.224	(750.0)	697.856	(754.3)	702.789	(759.0)	707.85	(763.9)	712.977	(768.8)	718.144	(773.8)	723.334	(778.8)	728.541	(783.9)	733.759	(789.0)
	0.47	77.2022	(77.18)	735.942	(801.2)	740.415	(804.9)	745.101	(809.3)	750.104	(814.0)	755.243	(818.9)	760.453	(823.9)	765.703	(829.0)	770.979	(834.1)	776.273	(839.2)	781.578	(844.4)
	0.46	75.5596	(75.54)	786.75	(860.8)	791.222	(864.5)	795.965	(868.9)	801.041	(873.7)	806.262	(878.7)	811.558	(883.7)	816.897	(888.9)	822.263	(894.1)	827.647	(899.2)	833.044	(904.5)
	0.45	73.917	(73.90)	841.524	(925.6)	845.994	(929.2)	850.795	(933.6)	855.949	(938.5)	861.255	(943.5)	866.641	(948.7)	872.073	(953.9)	877.533	(959.1)	883.013	(964.4)	888.507	(969.7)
	0.44	72.2744	(72.26)	900.653	(996.0)	905.12	(999.7)	909.981	(1,004.1)	915.216	(1,009.0)	920.612	(1,014.1)	926.093	(1,019.3)	931.622	(1,024.6)	937.182	(1,029.9)	942.763	(1,035.3)	948.358	(1,040.7)
	0.43	70.6318	(70.62)	964.576	(1,072.7)	969.04	(1,076.4)	973.963	(1,080.9)	979.281	(1,085.8)	984.772	(1,091.0)	990.351	(1,096.3)	995.983	(1,101.7)	1001.65	(1,107.1)	1007.34	(1,112.5)	1013.04	(1,118.0)
	0.42	68.9892	(68.97)	1033.79	(1,156.5)	1038.24	(1,160.2)	1043.23	(1,164.7)	1048.64	(1,169.7)	1054.23	(1,175.0)	1059.91	(1,180.3)	1065.65	(1,185.8)	1071.43	(1,191.3)	1077.23	(1,196.8)	1083.04	(1,202.4)
	0.41	67.3466	(67.33)	1108.84	(1,248.2)	1113.29	(1,251.8)	1118.35	(1,256.3)	1123.84	(1,261.4)	1129.54	(1,266.8)	1135.33	(1,272.2)	1141.18	(1,277.8)	1147.08	(1,283.4)	1152.99	(1,289.0)	1158.93	(1,294.7)
	0.4	65.704	(65.69)	1190.37	(1,348.6)	1194.82	(1,352.2)	1199.94	(1,356.8)	1205.53	(1,362.0)	1211.33	(1,367.4)	1217.24	(1,373.0)	1223.22	(1,378.6)	1229.23	(1,384.3)	1235.27	(1,390.0)	1241.33	(1,395.8)
	Values in parentheses are result of EoS-fit8. Pressure unit is GPa.
